# Supplementary material for: The Emergence of the Spike Furin Cleavage Site in SARS-CoV-2
Source: Mol Biol Evol. 2021 Nov 12;39(1):msab327. doi: 10.1093/molbev/msab327 (PMC8689951; doi:10.1093/molbev/msab327)
Supplement: msab327_Supplementary_Data [file msab327_supplementary_data.zip]

Archive with 4 entries (4 files):
- FCS_TableS1_Nov8.xlsx
- Figure2_ChanZhan_Nov8.png
- FigureS1_ChanZhan.pdf
- Supplementary Figure legends.pdf
