# Supplementary material for: The Emergence of the Spike Furin Cleavage Site in SARS-CoV-2
Source: Mol Biol Evol. 2021 Nov 12;39(1):msab327. doi: 10.1093/molbev/msab327 (PMC8689951; doi:10.1093/molbev/msab327)
Supplement: msab327_Supplementary_Data [file msab327_supplementary_data.zip › FCS_TableS1_Nov8.xlsx]

## Sheet: Sheet1
Genome name	Accession	Specimen source	Specimen type	Collection date	Sample origin location	Notes
A22-2	EPI_ISL_471467	Manis javanica	lung tissue	2019	Guangdong, China
As6526	KY417142.1	Aselliscus stoliczkanus	???	2014-05-12	China
BANAL-20-103	MZ937001	Rhinolophus pusillus	rectal swabs	2020-07-07	Laos
BANAL-20-116	MZ937002	Rhinolophus malayanus	rectal swabs	2020-07-07	Laos
BANAL-20-236	MZ937003	Rhinolophus marshalli	rectal swabs	2020-07-10	Laos
BANAL-20-247	MZ937004	Rhinolophus malayanus	rectal swabs	2020-07-10	Laos
BANAL-20-52	MZ937000	Rhinolophus malayanus	rectal swabs	2020-07-05	Laos
BM48-31	NC_014470.1	Rhinolophus blasii	???	2008	Bulgaria
civet007	AY572034.1	Civet	rectal swab	???	Southern China
civet010	AY572035.1	Civet	rectal swab	???	Southern China
FM45-9	EPI_ISL_471468	Manis javanica	muscle tissue	2019	Guangdong, China	Long stretches of NNNs
GD/1	EPI_ISL_410721	Manis javanica	various, including lung tissue	2019	Guangdong, China
GD01	AY278489.2	Homo sapiens	autopsied lung tissue of the patient and propagated in Vero-E6 cell culture	2003	Guangdong, China	Is an updated version of GZ01 (AY278489.1)
GX/P1E	EPI_ISL_410539 or MT040334.1	Manis javanica	intestine tissue	2017	Guangxi, China
GX/P2V	EPI_ISL_410542 or MT072864.1	Manis javanica	mixed lung and intestine tissue	2017	Guangxi, China
GX/P3B	EPI_ISL_410543 or MT072865.1	Manis javanica	blood	2017	Guangxi, China
GX/P4L	EPI_ISL_410538 or MT040333.1	Manis javanica	lung tissue	2017	Guangxi, China
GX/P5E	EPI_ISL_410541 or MT040336.1	Manis javanica	intestine tissue	2017	Guangxi, China
GX/P5L	EPI_ISL_410540 or MT040335.1	Manis javanica	lung tissue	2017	Guangxi, China
HC/GZ/32/03	AY545918.1	Palm civet (Paguma larvata)	???	2003	China
HC/GZ/81/03	AY545917.1	Palm civet (Paguma larvata)	???	2003	China
HC/SZ/266/03	AY545916.1	Palm civet (Paguma larvata)	???	2003	China
HC/SZ/79/03	AY545914.1	Palm civet (Paguma larvata)	???	2003	China
HC/SZ/DM1/03	AY545915.1	Palm civet (Paguma larvata)	???	2003	China
HKU3-1	DQ022305.2	Bat	???	???	China
HKU3-2	DQ084199.1	Bat	???	???	China
HKU3-5	GQ153540.1	Bat	???	???	China
LYRa11	KF569996.1	Rhinolophus affinis	alimentary	2011	China
PC4-136	AY613949.1	Palm civet (Paguma larvata)	???	???	China
PrC31	EPI_ISL_1098866 or MW703458.1	Rhinolophus blythi	fecal	2018-08-01	Puer City, Yunnan, China
RacCS203	MW251308.1	Rhinolophus acuminatus	???	2020-06-19	Thailand
RacCS224	MW251309.1	Rhinolophus acuminatus	???	2020-06-19	Thailand
RacCS253	MW251310.1	Rhinolophus acuminatus	???	2020-06-19	Thailand
RacCS264	MW251311.1	Rhinolophus acuminatus	???	2020-06-20	Thailand
RacCS271	MW251312.1	Rhinolophus acuminatus	???	2020-06-20	Thailand
RaTG13	MN996532.2	Rhinolophus affinis	fecal swab	2013-07-24	Mojiang, Yunnan, China
RaTG15	GWHBAUN01000000	Rhinolophus affinis	???	2015	Mojiang, Yunnan, China
Rc-o319	LC556375.1	Rhinolophus cornutus	feces	2013	Iwate prefecture, Japan
Rf1	DQ412042.1	Rhinolophus ferrumequinum	fecal sample	2004	China
Rf4092	KY417145.1	Rhinolophus ferrumequinum	???	2012-09-18	China
Rm1	DQ412043.1	Rhinolophus macrotis	fecal sample	2004	China
RmYN01	EPI_ISL_412976	Rhinolophus malayanus	feces	2019-06-25	Yunnan, China
RmYN02	EPI_ISL_412977	Rhinolophus malayanus	feces	2019-06-25	Yunnan, China
RmYN05	EPI_ISL_1699445	Rhinolophus malayanus	???	2020-05-25	Xishuangbanna, Yunnan, China
RmYN07	EPI_ISL_1699447	Rhinolophus malayanus	???	2020-06-03	Xishuangbanna, Yunnan, China
RmYN08	EPI_ISL_1699448	Rhinolophus malayanus	???	2020-07-14	Xishuangbanna, Yunnan, China
Rp3	DQ071615.1	Bat	???	2004	China
RpYN06	EPI_ISL_1699446	Rhinolophus pusillus	???	2020-05-25	Yunnan, China
Rs3367	KC881006.1	Rhinolophus sinicus	???	2012-03-19	China
Rs4081	KY417143.1	Rhinolophus sinicus	???	2012-09-18	China
Rs4084	KY417144.1	Rhinolophus sinicus	???	2012-09-18	China
Rs4231	KY417146.1	Rhinolophus sinicus	???	2013-04-17	China
Rs4247	KY417148.1	Rhinolophus sinicus	???	2013-04-17	China
Rs4255	KY417149.1	Rhinolophus sinicus	???	2013-04-17	China
Rs672	FJ588686.1	Rhinolophus sinicus	???	2006	China
Rs7327	KY417151.1	Rhinolophus sinicus	???	2014-10-24	China
Rs9401	KY417152.1	Rhinolophus sinicus	???	2015-10-16	China
RshSTT182	EPI_ISL_852604	Rhinolophus shameli	rectal swab	2010-12-06	Steung Treng, Cambodia
RshSTT200	EPI_ISL_852605	Rhinolophus shameli	rectal swab	2010-12-06	Steung Treng, Cambodia
RsSHC014	KC881005.1	Rhinolophus sinicus	???	2011-04-17	China
RsYN03	EPI_ISL_1699443	Rhinolophus sinicus	???	2019-10-22	Yunnan, China
RsYN04	EPI_ISL_1699444	Rhinolophus stheno	???	2020-04-18	Yunnan, China
RsYN09	EPI_ISL_1699449	Rhinolophus stheno	???	2020-07-28	Yunnan, China
SM44-9	EPI_ISL_471469	Manis javanica	muscle tissue	2019	Guangdong, China
SM79-9	EPI_ISL_471470	Manis javanica	muscle tissue	2019	Guangdong, China
SZ16	AY304488.1	Civet	???	2003	Hong Kong, China
SZ3	AY304486.1	Civet	???	2003	Hong Kong, China
Tor2	NC_004718.3	Homo sapiens	???	2003	Toronto, Canada
WIV1	KF367457.1	Rhinolophus sinicus	???	2012-09-01	China
WIV16	KT444582.1	Rhinolophus sinicus	feces	2013-07-21	China
Wuhan-Hu-1	MN908947.3	Homo sapiens	bronchoalveolar lavage fluid	2019-12-01	Wuhan, Hubei, China
YNLF-31C	KP886808.1	Rhinolophus ferrumequinum	???	2013-05-23	China
ZC45	MG772933.1	Rhinolophus pusillus	whole bat, dissected	2017-02-01	Zhoushan, Zhejiang, China
ZS-C	AY395003.1	Homo sapiens	???	2003	China
ZXC21	MG772934.1	Rhinolophus pusillus	whole bat, dissected	2015-07-01	Zhoushan, Zhejiang, China
